# Supplementary material for: A Double-Site Chemodosimeter for Selective Fluorescence Detection of a Nerve Agent Mimic
Source: Molecules. 2022 Jan 13;27(2):489. doi: 10.3390/molecules27020489 (PMC8780492; doi:10.3390/molecules27020489)
Supplement: Supplementary file 1 [file molecules-27-00489-s001.zip]

Archive with 1 entries (1 files):
- molecules-1538349-supplementary.pdf
